# Supplementary material for: Plant Diversity and Seasonal Variation Drive Animal Diversity and Community Structure in Eastern China
Source: Animals (Basel). 2026 Jan 11;16(2):215. doi: 10.3390/ani16020215 (PMC12837589; doi:10.3390/ani16020215)
Supplement: Supplementary file 1 [file animals-16-00215-s001.zip]

Archive with 1 entries (1 files):
- animals-4044559-supplementary.pdf
